# Supplementary material for: Determinants of Rabies Post-Exposure Prophylaxis Compliance in Bangladesh: Informing Policy for Elimination by 2030
Source: Trop Med Infect Dis. 2026 Jun 18;11(6):165. doi: 10.3390/tropicalmed11060165 (PMC13308319; doi:10.3390/tropicalmed11060165)
Supplement: Supplementary file 1 [file tropicalmed-11-00165-s001.zip]

Archive with 1 entries (1 files):
- tropicalmed-4271163-supplementary.sav
